# Supplementary material for: Optimal Path Planning Algorithm with Built-In Velocity Profiling for Collaborative Robot
Source: Sensors (Basel). 2024 Aug 17;24(16):5332. doi: 10.3390/s24165332 (PMC11359329; doi:10.3390/s24165332)
Supplement: Supplementary file 1 [file sensors-24-05332-s001.zip]

Archive with 2 entries (2 files):
- RoboticArmProfiling.mp4
- Simulation.mp4
